# Supplementary material for: Single-Cell Sequencing Reveals the Role of Radiation-Induced Stemness-Responsive Cancer Cells in the Development of Radioresistance
Source: Int J Mol Sci. 2025 Feb 8;26(4):1433. doi: 10.3390/ijms26041433 (PMC11855645; doi:10.3390/ijms26041433)
Supplement: Supplementary file 1 [file ijms-26-01433-s001.zip]

Archive with 1 entries (1 files):
- ijms-3455597-supplementary.pdf
